# Supplementary material for: Association of the Albumin–Bilirubin score with 7-day incident delirium risk following bloodstream infection in critically ill adults: evidence from a propensity-weighted cohort
Source: BMC Infect Dis. 2026 Apr 3;26:954. doi: 10.1186/s12879-026-13228-3 (PMC13173885; doi:10.1186/s12879-026-13228-3)
Supplement: Supplementary file 3 — Supplementary Material 3 [file 12879_2026_13228_MOESM3_ESM.csv]

variable	Label	VIF
anion_gap	Anion Gap	3.6083495453048204
creatinine	Creatinine	2.770871764812233
sofa	SOFA Score	2.66692618640969
phosphate	Phosphate	2.5154396634391367
urea_nitrogen	BUN	2.499354182965375
bilirubin_total	Total Bilirubin	2.259940573165959
albi	ALBI Score	2.0863266468524198
lactate	Lactate	2.0506234252264903
bicarbonate	Bicarbonate	1.8761701108834414
rdw	RDW	1.8538347640013038
mchc	MCHC	1.7667168798088855
platelet_count	Platelet Count	1.7502474451300933
potassium	Potassium	1.6355860942729528
chronic_kidney_disease	CKD	1.6106337354054305
inr_pt	INR	1.6087248037680415
calcium_total	Total Calcium	1.5484996652055971
hemoglobin	Hemoglobin	1.534281568189924
diabetes	Diabetes	1.4510247464389394
admission_age	Age	1.4497175406389191
heart_failure	Heart Failure	1.4232751152751733
hypertension	Hypertension	1.4056727336503192
ast	AST	1.3701331462540849
gcs	GCS Score	1.3700359167472134
ptt	APTT	1.3657113383196398
alkaline_phosphatase	ALP	1.3458982803782344
glucose	Glucose	1.3230061697034237
mcv	MCV	1.3217777881143378
magnesium	Magnesium	1.29553161707702
sodium	Sodium	1.29408692724273
sex	Sex	1.2352249006506033
wbc	WBC	1.1660121424318617
ph	pH	1.1615655413378088
copd	COPD	1.1116876034535137
